# Supplementary material for: TDP-43 promotes the formation of neuromuscular synapses through the regulation of Disc-large expression in Drosophila skeletal muscles
Source: BMC Biol. 2020 Mar 26;18:34. doi: 10.1186/s12915-020-00767-7 (PMC7099817; doi:10.1186/s12915-020-00767-7)
Supplement: Supplementary file 4 — Additional file 4. Individual data values. Individual data values for: Fig. 3: pannel a; Fig. 4: pannels a,b,c; Fig. 5: pannels a,b,c; Additional file 1 Fig. S1. [file 12915_2020_767_MOESM4_ESM.xls]

## Sheet: figure3
Figure 3-Individual Data Values
pannel a:	Co-IP_enrichment folds
		dlg
		IP TBPH	IP TBPH-FL
	exp1	18.574	1.9302
	exp2	18.682	1.857
	exp3	19.001	1.754
	average	18.7523	1.84707
	SEM	0.1282	0.05111
		hdac6
		IP TBPH	IP TBPH-FL
	exp1	3.4897	0.0773
	exp2	3.2842	0.4732
	exp3	5.2001	0.498
	average	3.99133	0.3495
	SEM	0.6073	0.1363
		rpl11
		IP TBPH	IP TBPH-FL
	exp1	1.4987	1.0734
	exp2	1.8666	2.3466
	exp3	1.6986	1.6201
	average	1.68797	1.68003
	SEM	0.1063	0.3688

## Sheet: figure 4
Figure 4-Individual Data Values
pannel a:	Co-IP_enrichment folds
		dlg
		IP TBPH	SEM	IP TBPH-FL	SEM
	exp1	18.9	0.37	3.90946	0.19
	exp2	34.8595	1	4.77852	0.2
	exp3	21.7411	0.3	2.78227	0.3
	average	25.1669	0.556667	3.82342	0.23
		syntaxin1a
		IP TBPH	SEM	IP TBPH-FL	SEM
	exp1	10.0809	0.2	2.34397	0.5
	exp2	5.82718	0.4	1.61276	0.3
	exp3	10.5366	0.4	1.7589	0.4
	average	8.81489	0.333333	1.90521	0.4
		rpl11
		IP TBPH	SEM	IP TBPH-FL	SEM
	exp1	6.09678	0.1	2.70912	0.5
	exp2	1.94233	0.7	0.469861	0.4
	exp3	3.92254	0.3	0.611486	0.5
	average	3.98722	0.366667	1.26349	0.466667
pannel b:	WB adult heads_normalized signal intensity
		W1118	D23	D142	Dtb-TBPH
	exp1	1	0.46	0.44	1.24
	exp2	1	0.3	0.26	1.46
	exp3	1	0.41	0.41	1.5
	mean	1	0.39	0.37	1.4
	SEM	0.15	0.04726	0.05568	0.08083
pannel c:	qRT-PCR Exon1-4 Intron 1-4_normalized folds
		Exon 1-4
		W1118	D23	D142
	RT1_rxn1	1	0.61	0.63
	RT1_rxn2	1	0.71	0.71
	RT1_rxn3	1	0.6	0.56
	RT2_rxn1	1	0.3	0.92
	RT2_rxn2	1	0.83	0.62
	RT2_rxn3	1	0.56	0.65
	mean	1	0.6017	0.6817
	SEM	0	0.07227	0.0516
	RT=retrotrascription reaction
	rxn=PCR reaction
		Intron 1-4
		W1118	D23	D142
	RT1_rxn1	1	2.87	1.8
	RT1_rxn2	1	2.04	0.89
	RT1_rxn3	1	3.2	1.25
	RT1_rxn4	1	2.36	1.53
	RT2_rxn1	1	2.3	2.1
	RT2_rxn2	1	1.94	1.74
	RT2_rxn3	1	2.96	3.14
	RT2_rxn4	1	2.81	2.55
	mean	1	2.56	1.875
	SEM	0	0.1631	0.2539
	RT=retrotrascription reaction
	rxn=PCR reaction

## Sheet: figure 5
Figure 5-Individual Data Values
pannel a:	WB silencing SHSY5Y_normalized signal intensity
		DLG norm intensity			TDP norm intensity
		siTDP	siGFP		siTDP	siGFP
	exp1	0.1	1	esp1	0.20438	1
	exp2	0.618357	1	esp2	0.538462	1
	exp3	0.309333	1	esp3	0.146552	1
	mean	0.342564	1	mean	0.296464	1
	SEM	0.04	0.08	SEM	0.0812016	0.109812
pannel b:	WB ALS Motoneurons_normalized signal intensity
		ALS		CRTL
		#1	#2	#1	#2
	exp1	0.23301	0.252427	1	0.613152
	exp2	0.396135	0.140754	1	1.17678
	exp3	0.0310184	0.0520865	1	-
	mean	0.222886	0.151308	1	0.894965
	SEM	0.0618665	0.0451514	0.0930841	0.184297
pannel c:	qRT-PCR Motoneurons-normalized folds
		ALS		CRTL
		#1	#2	#1	#2
	RT1_rxn1	0.33	0.25	1	0.5
	RT1_rxn2	0.28	0.24	1	0.45
	RT2_rxn1	0.3	0.28	1	0.46
	RT2_rxn2	0.3	0.25	1	0.47
	mean	0.3025	0.255	1	0.47
	SEM	0.01031	0.00866	0	0.0108
	RT=retrotrascription reaction
	rxn=PCR reaction

## Sheet: Add FigS1
Additional file 1: Fig S1-Individual Data Values
	WB silencing TBPH Mef-Gal4_normalized signal intensity
		iGFP	iTB
	exp1	1	0.11
	exp2	1	0.09
	exp3	1	0.13
	mean	1	0.11
	SEM	0.01462	0.01155
